# Supplementary material for: Interactions among Lacosamide and Second-Generation Antiepileptic Drugs in the Tonic-Clonic Seizure Model in Mice
Source: Int J Mol Sci. 2021 May 24;22(11):5537. doi: 10.3390/ijms22115537 (PMC8197343; doi:10.3390/ijms22115537)
Supplement: Supplementary file 1 [file ijms-22-05537-s001.zip]

Archive with 1 entries (1 files):
- ijms-1209987-Figure S1.pdf
